# Supplementary material for: Elucidating the ecophysiology of soybean pod-sucking stinkbug Riptortus pedestris (Hemiptera: Alydidae) based on de novo genome assembly and transcriptome analysis
Source: BMC Genomics. 2024 Apr 2;25:327. doi: 10.1186/s12864-024-10232-2 (PMC10985886; doi:10.1186/s12864-024-10232-2)
Supplement: Supplementary file 2 — Supplementary Material 2. [file 12864_2024_10232_MOESM2_ESM.xlsx]

## Sheet: Content
Supplemntray File	Description
Supplementary Table 1	Summary on genome sequencing
Supplementary Table 2	Summary on mRNA sequencing
Supplementary Table 3	Summary on small RNA sequencing
Supplementary Table 4	Sesquiterpenoid hormone pathway gene annotation
Supplementary Table 5	Sesquiterpenoid hormone pathway gene expression at different developmental stages
Supplementary Table 6	Sesquiterpenoid hormone pathway gene expression upon bean seed feeding treatment
Supplementary Table 7	Neuropeptide gene annotation
Supplementary Table 8	Neuropeptide expression at different developmental stages
Supplementary Table 9	Neuropeptide expression upon bean seed feeding treatment
Supplementary Table 10	MicroRNA annotation
Supplementary Table 11	MicroRNA target prediction on terpenoid pathways in soybean
Supplementary Table 12	Primers for real-time PCR
Supplementary Table 13	microRNA norm count matrix table
Supplementary Table 14	Differentially expressed miRNAs upon bean seed feeding treatment
Supplementary Table 15	Computational validation of gender based on XO sex determination system for Riptortus pedestris
Supplementary Table 16	Comparison of Riptortus pedestris genome assembly between Huang et al. (2021) and this study
Supplementary Table 17	Summary statistics of repeats in the genome of Riptortus pedestris based on Huang et al. (2021) and this study

## Sheet: Supplementary Table 1
Supplementary Table 1. Summary on genome sequencing
Platform	Read length(bp)	Library size	Reads	Bases	Coverage (X)
HiseqXten 150PE (Chromium WGS)	150PE	50kp	715818820	107372823000	71.1812
CHiCAGO	150PE	1-100kb	882024994	132303749100	87.7088
Dovetail Hi-C	150PE	100-1000kb	887988666	133198299900	88.3019
Arima Hi-C	150PE		890771400	133615710000	88.5786
Oxford Nanopore			2731713	5937593518	3.93624

## Sheet: Supplementary Table 2
Supplementary Table 2. Summary on mRNA sequencing
Library	Samples	Replicas	Reads	Bases	Accession
NovaSeq 6000 PE150	Adult	Rp_A.1	65215568	9782318811	SAMN32066145
NovaSeq 6000 PE150	Adult	Rp_A.2	60693372	9103990656	SAMN32066146
NovaSeq 6000 PE150	Rp_J_1st	Rp_J_1st.1	41015132	6152269800	SAMN32066147
NovaSeq 6000 PE150	Rp_J_1st	Rp_J_1st.2	44135052	6620091037	SAMN32066148
NovaSeq 6000 PE150	Rp_J_1st	Rp_J_1st.3	46654824	6998127272	SAMN32066149
NovaSeq 6000 PE150	Rp_J_2nd	Rp_J_2nd.1	45264632	6789522843	SAMN32066150
NovaSeq 6000 PE150	Rp_J_2nd	Rp_J_2nd.2	45669786	6850376421	SAMN32066151
NovaSeq 6000 PE150	Rp_J_2nd	Rp_J_2nd.3	46325948	6948693134	SAMN32066152
NovaSeq 6000 PE150	Rp_J_3rd	Rp_J_3rd.1	48553914	7282921671	SAMN32066153
NovaSeq 6000 PE150	Rp_J_3rd	Rp_J_3rd.2	49010874	7350544589	SAMN32066154
NovaSeq 6000 PE150	Rp_J_3rd	Rp_J_3rd.3	45874756	6881026314	SAMN32066155
NovaSeq 6000 PE150	Rp_J_4th	Rp_J_4th.1	47342016	7101203394	SAMN32066156
NovaSeq 6000 PE150	Rp_J_4th	Rp_J_4th.2	41793714	6268938564	SAMN32066157
NovaSeq 6000 PE150	Rp_J_4th	Rp_J_4th.3	46513114	6976872061	SAMN32066158
NovaSeq 6000 PE150	Rp_J_5th	Rp_J_5th.2	42523474	6377724017	SAMN32066159
NovaSeq 6000 PE150	Rp_J_5th	Rp_J_5th.3	40945448	6141687900	SAMN32066160
NovaSeq 6000 PE150	Egg	E_20200430	35066450	5259954651	SAMN32066161
NovaSeq 6000 PE150	Egg	E_20200502	43117892	6467683800	SAMN32066162
NovaSeq 6000 PE150	Head_control	A0_2_H_20210121	42595726	6389326447	SAMN32066163
NovaSeq 6000 PE150	Head_control	A0_3_H_20210121	38752498	5812838155	SAMN32066164
NovaSeq 6000 PE150	Head_control	R0_1_H_20210309	41779268	6266887779	SAMN32066165
NovaSeq 6000 PE150	Head_feeding	A8_2_H_20210116	41798356	6269713176	SAMN32066166
NovaSeq 6000 PE150	Head_feeding	R8_1_H_20210304	40771702	6115753462	SAMN32066167
NovaSeq 6000 PE150	Head_feeding	R8_4_H_20210304	41107682	6166149967	SAMN32066168
NovaSeq 6000 PE150	Rp_Salivary_glands_control	RpSG_0.1	45608518	6841276740	SAMN32066169
NovaSeq 6000 PE150	Rp_Salivary_glands_control	RpSG_0.2	43758662	6563727668	SAMN32066170
NovaSeq 6000 PE150	Rp_Salivary_glands_w05_feeding	RpSG_5.1	49988960	7498317172	SAMN32066171
NovaSeq 6000 PE150	Rp_Salivary_glands_w05_feeding	RpSG_5.2	50022938	7503409002	SAMN32066172
NovaSeq 6000 PE150	Rp_Salivary_glands_w05_feeding	RpSG_5.3	40636324	6095429030	SAMN32066173
NovaSeq 6000 PE150	Rp_Salivary_glands_c08_feeding	RpSG_8.1	40347918	6052157618	SAMN32066174
NovaSeq 6000 PE150	Rp_Salivary_glands_c08_feeding	RpSG_8.2	41617088	6242542472	SAMN32066175
NovaSeq 6000 PE150	Rp_Salivary_glands_c08_feeding	RpSG_8.3	38610050	5791478982	SAMN32066176
NovaSeq 6000 PE150	Rp_Salivary_glands_CommonBean_feeding	RpSG_CB.1	48272434	7240840311	SAMN32066177
NovaSeq 6000 PE150	Rp_Salivary_glands_CommonBean_feeding	RpSG_CB.2	52109364	7816377520	SAMN32066178
NovaSeq 6000 PE150	Rp_Salivary_glands_CommonBean_feeding	RpSG_CB.3	47432446	7114842414	SAMN32066179

## Sheet: Supplementary Table 3
Supplementary Table 3. Summary on small RNA sequencing
Library	Samples	Replicas	Reads	Bases	Accession
Novaseq SE50	Adult	RA1	21331201	479556388	SAMN32082312
Novaseq SE50	Adult	RA2	23860212	552294902	SAMN32082313
Novaseq SE50	Egg	E30	29521509	1476075450	SAMN32082314
Novaseq SE50	Egg	E02	26070191	1303509550	SAMN32082315
Novaseq SE50	Head_control	02H	25213178	1260658900	SAMN32082316
Novaseq SE50	Head_control	01H	27783725	1389186250	SAMN32082317
Novaseq SE50	Head_control	2H2	33782683	1689134150	SAMN32082318
Novaseq SE50	Head_feeding	81H	21104982	1055249100	SAMN32082319
Novaseq SE50	Head_feeding	82H	28034239	1401711950	SAMN32082320
Novaseq SE50	Head_feeding	84H	28304137	1415206850	SAMN32082321
Novaseq SE50	Rp_J_1st	ST1	26620563	1331028150	SAMN32082322
Novaseq SE50	Rp_J_1st	ST2	21103299	1055164950	SAMN32082323
Novaseq SE50	Rp_J_1st	ST3	23248190	1162409500	SAMN32082324
Novaseq SE50	Rp_J_2nd	ND1	31177739	1558886950	SAMN32082325
Novaseq SE50	Rp_J_2nd	ND2	26153163	1307658150	SAMN32082326
Novaseq SE50	Rp_J_2nd	ND3	31363924	1568196200	SAMN32082327
Novaseq SE50	Rp_J_3rd	RD1	21448640	1072432000	SAMN32082328
Novaseq SE50	Rp_J_3rd	RD2	33636841	1681842050	SAMN32082329
Novaseq SE50	Rp_J_3rd	RD3	22941005	1147050250	SAMN32082330
Novaseq SE50	Rp_J_4th	TH1	22394549	1119727450	SAMN32082331
Novaseq SE50	Rp_J_4th	TH2	24350873	1217543650	SAMN32082332
Novaseq SE50	Rp_J_4th	TH3	23482154	1174107700	SAMN32082333
Novaseq SE50	Rp_J_5th	5T2	21810778	1090538900	SAMN32082334
Novaseq SE50	Rp_J_5th	5T3	23463276	1173163800	SAMN32082335
Novaseq SE50	c08_feeding	Rp8	26787783	1339389150	SAMN32082336
Novaseq SE50	c08_feeding	R81	21849191	1092459550	SAMN32082337
Novaseq SE50	CommonBean_feeding	CB1	23622062	1181103100	SAMN32082338
Novaseq SE50	CommonBean_feeding	CB2	24500004	1225000200	SAMN32082339
Novaseq SE50	CommonBean_feeding	CSG	30250284	1512514200	SAMN32082340
Novaseq SE50	control	R01	24845083	1242254150	SAMN32082341
Novaseq SE50	control	R02	26279358	1313967900	SAMN32082342
Novaseq SE50	w05_feeding	R51	27646760	1382338000	SAMN32082343
Novaseq SE50	w05_feeding	5SG	26946935	1347346750	SAMN32082344

## Sheet: Supplementary Table 4
Supplementary Table 4. Juvenile hormone pathway gene annotation
Name	ID	Sequence
HMGS	Rpe_025409-T1	MGDSLRGEHFTYRSSQNFKKMGSWPEDVGILHLHLVVPGAYVDQNDLETFHGVSAGKYTIGLGQSKMGFCSDREDINSICMTALSQLVQKSGISYSDIGRLEVGTETILDKSKSVKSVLMQLFEECGNYDVEGIDTTNACFGGTSALMNAVAWVESSAWDGRLAVVIAGDIAVYAEGSARPTGGAGAIAMLVGPNAPLVIERGLRATFMAHAYDFYKPNLDSEYPVVDGKLSIQCYLKALDKCYQGYCQKARKLSGLTGESNDAVGLNSFDGMVFHSPYCKLVEKSFARLVLNDFTNTPKELIPEVYPGLERFVGVKLEETYFDRDVEKGFMAYSKELYKKKTYPSLLLSNQVGNMYTASLYGGLVSYLCSKPVQDLVGQRVGLFSYGSGLASSMFSIK…
	Rpe_025408-T1	MGSWPEDVGILHLHLVVPGAYVDQNDLETFHGVSAGKYTIGLGQSKMGFCSDREDINSICMTALSQLVQKSGISYSDIGRLEVGTETILDKSKSVKSVLMQLFEECGNYDVEGIDTTNACFGGTSALMNAVAWVESSAWDGRLAVVIAGDIAVYAEGSARPTGGAGAIAMLVGPNAPLVIERGLRATFMAHAYDFYKPNLDSEYPVVDGKLSIQCYLKALDKCYQGYCQKARKLSGLTGESNDAVGLNSFDGMVFHSPYCKLVEKSFARLVLNDFTNTPKELIPEVYPGLERFVGVKLEETYFDRDVEKGFMAYSKELYKKKTYPSLLLSNQVGNMYTASLYGGLVSYLCSKPVQDLVGQRVGLFSYGSGLASSMFSIKIVEGQKLLDLVSNLKYVHTM…
MevPK	Rpe_001818-T1	MSSTKPTRVYLFSGKRKSGKDFFTELLLKRLDPDNVAVIRLSAPIKSHWATKNHLDYDKLLGNSEYKESYRKSMIEWSVNIRNKDYGYFCRAALEMSKAKDKPLWIVTDARRITDIKWFKENFGDAVKTFRIVADDGVRKTRGWKFTEGIDD
MvK	Rpe_003433-T1	MHEDDISFIVSAPGKVILIGEHSVLYKKRGIASSINKRTFLQFKEHREAHQQIQFNLKNMPGVIEWDFRSVYNLIMLDKPLLCNIKEFSINSPDLLNHESLVEIIHDFVMPKIGEEGPKLKAVTGIFYIILGMLWCTDVDITPFDLEFSTDLTIGAGTGSSASFSVCIAAAIYHYIRLKAVQKHGSGEFNISNKRFNPYVMKLSQHYCSFSEEEKDIVNKWAFCVERLMHGAPSGLDNTVCAFGNTVLINSPGNIAPKLQVVDNFPCFRILLVYTGVSRSTAKMVNTVAALHRLCKKAAESILDAMDVIAEEFTNHAQNLRDITDKQEVLQVYRRLEALIDLQHGLLRTLGVSHPRLDEICVITLRRGLHSKLTGAGGGGYAYTLIPPDANELNISECI…
Fpps	Rpe_045094-T1	MPVLSRLGSCLSLSKKLAYNYLSPGLSVFSRNICLESNKNSPYIPRTAPLSDRPKVITKDDKRDFMALFPDIVREIAVDKKELGNLPDFSNLLVKNLQYNVSGGKNLRGLTVVFSFRMLASDADFTPENIRISQILGWAVEMIQGFFLVVDDVTDSSTSRRGRLCWYKLPDVGLRAASDAILLEAEAYNLIRKYCGDKKYYVPLLDLVLETVRKTAYGQVLDSITSFTKIKELTMDRYNYISKYKTSYYTCHLPVAIGMYMAGIDSPELHRQAKTVLVEIGRYFQVQDDYLDTFGNVEVTGKVGTDIKDGKCTWLAIVAYQRASPSQRLILEV
	Rpe_013504-T1	MQLAPDVTGYAERIKKLLLYTNPSFGDTWNFAVELTYRMMAPEHHRTEENMSKVRLLRAAMDITFTMTAVIDDVTDDSAMRQNKKSWHSICPGGRGAAIYDGSVLGYLPFYLLKKYFKMDPGYSLMMEKFAQANMRTLVGQTLDVVNHGKTPTIDSYSHIVNYKAGHLVSLQPALGMIHAGIVDENLIDQVSYIFRRLRTLIQIWDDFREYLCSAEESGKPFSDFHNGGTTWVSATALSHFTPQQGKIFKECYGSTDPAKVKDAKKLLDDIDISRKYLDYMRHSYSSISRHIESLPEVKLQNVCYSYMDWLIGDVCDECSQPEGENIYIS
	Rpe_013196-T1	MERSSAIQPPTGKRTYTSALFTLFNESGKWPVNHPLDKDVHEYHRVLNEIVIPDCMNLAPDLKAYSERMKKLITYNNLSFGDCWNFSIELAFRMSAAANQLTEENLTKVRILRAAMDIAFTMVTVIDDVTDNSLMRMGKKSWHRICSGGKNAAIYDGSVLGYLPFYLLKKHFNNDSGYTLMLEKFTELLGSPLQNIMQLTPGILVLFSLIAQVCLAPTEADTLEDLISAVLSDNQEAVKDILNNGFNVNSKSQVKNSKGFTALHWAATGGLVDMAKLLISKGAEPSTRTRYAKME
ACAT	Rpe_023147-T1	MSEVAVVIVDGVRTPIGSFCGSLSTLKSVELGSYVIKELLHRTNLEPSEVSEVIMGQILLAAVGQNPARQAAMGADIPHTVPAYTVNQLCGSGLKAVVLGCQSIKAGDSEVVICGGQESMSQAPHCVHMRTPLKFGNGTLIDTLQTDALTDAFLSVSMGITAENVAKEFNVSRKEQDLFATKSQNKTEQAQKSKYFQKEIVPVKVQTRKEIVTVTEDEFPRHGTTYEALEKLRPAFIKDGSVTAGNSSGINDGAAGVILMRLEEAKKRNLKPMAKVVGYAEVGVEPRIMGIGPILAVRKLVQKIGWSIEEVDLFELNEAFAAQSVAVVKELGIPEEKVNINGGAIALGHPVGASGARVLVTLLHTLQRTGKRKGIASLCIGGGMGIALAVEVIDS
HMGR	Rpe_001742-T1	MSLFKIHGEFCATHPWEVIVATLTLAACLLCVESIHLRQTSNQEFSQDFSPFDAIGMTVIRCVAVLYSYYQFRNLHKLGSKYILGIAGLFTVFSSFVFSTSVINCLTGDVSDLKDALFCFILLIDLSKATLLAQFALSASTSEEVRLNIARGMAHLGPSLTLDTIVETLVISVGTLSGIRRLETLCYFACLSVVVNYIVFMTFYPSCLSLILELSRNEQGKTPSWHQSFKAITELKEHAQKPNPVLERVKIIMSGGLVFVHVHSRWLLRDVNDKDSVLPLISPEHDIQFNAGQNNYILRWIAQSADHIVVLILLLALTVKFIFFEDKDEIILSDVYNTSTKIVSLKDKLSTIECFNKAIQTDSTLVPYQNKEIMNENEIINSCRSLNDCISLYKKNESA…
MevPPD	Rpe_039954-T1	MTRVTCISPVNIAAIKYWGKRDENLILPLNDSLSLTLSTDQMQAKTTVMISPSFERDRIWLNGREETFDNKRLQSCLNEIRKRAGDKGKSNKDTWKVHVCSENNFPTAAGLASSAAGYACLGNYFNRM
	Rpe_033255-T1	MTRVTCISPVNIAAIKYWGKRDENLILPLNDSLSLTLSTDQMQAKTTVMISPSFERDRIWLNGREETFDNKRLQSCLNEIRKRAGDKGKSNKDTWKVHVCSENNFPTAAGLASSAAGYACLGNYFNRM
	Rpe_045569-T1	MNDSNSMHSVCLDSYPPVIYMNDVSRLIIDFVHAYNKSKGANKGYLYSPVNIAALKYWGKRDENLILPLNDSLSLTPSTDQMQAKTTVMIRPSFERDRIWLNGREETFDNKKLQYCLNEIMKRAGDKGKSNKDGKFMFLRKIIFQLLLDWLRQQRATPALFRLWQCFMM
ALDH	Rpe_029465-T1	MSSFHSIVTRLRETFDNGKTRPYEFRKRQLENFKRLVQENEGKIAQALLQDLRKCKMESVLTEVGLLVTEIDYILEHLKSWMAPAEPEKNLITILDKVRIYNDPKGVVLVMGAWNYPINLTLMPVIGAIAGGNAVVIKPSEVAPSSANVIAELIPKYLDQESFAVVLGGVAETTELLKEKFDHIMYTGSTTVGRIIYAAANKHLTPVTLELGGKSPCYIDGSVNLPYAVRRIMWGKCINAGQTCIAPDYLLCTKEVQEKFIAEAKNVIQEWYGSNVTSSPDYCRIVSDRHFKRLENLMKNADVAIGGDTNPKERYISPTVLRNVSPDHPIMKEEIFGPIMPIVTVSNAHEAIKFVNSRERPLTAYVFSSDKKIQDLFLENTISGSAVINDTLIQFGVHT…
JHAMT	Rpe_019111-T1	MNNPELYTTVNSLQKRDAQEALEAVKNSLPWSYGETILDVGCGPGDLTTSLLTNYLPPGSKVVGCDISEAMIKYAQAKYGDDQYSFKQLDISNGNIWMNWEEEVFDKIFSFYCLHWVKDQIQAAENMYSLLKPSGYIVTMFTTSHPFLVLFNVLQRNPKWQPYAKIWKTWDVFYTKGKDPKDEYIKILKETGFQIIECRTVERSFVHSSLKAFIDYFESINPFKKRIPKERTQEFLEDCQKYLLDMGLLEMNGNEEAIHKYTVMTTVAKKTSITDECEGTDVASSIYEMNF
	Rpe_038047-T1	MNEPGLYHDANVMTLKDGINHLEEIKSTICWEKGETLLDVGCGPGNFTADTLLKFVPEDAVVVGCDLSKKMINFASSRFKAPRLSFIELDVESSDIWNICARESFSKIHSLYCFHWIENTRAAFQNMYSLLKPGGEIFLVFIADMEVLKMFREVRNMEPWKHLIKGPNYFTMYATGTVEDRKKRITDELIQAGFEEVQVEIKERNFVYKSMDEYLSVIRAIDPWRVYIPQHLEALYNACLVENMIAHPVILVNPTDGKPKLNYKLFHVRSKKSS
	Rpe_038043-T1	MNEPETYHDSNQMTLKDGILHLEEIKSTISWEKGEKILDVGCGPGTFTADILLKFVPEYATVVGCDISRKMINFARSKFSVPRLSFIELDIESSNIWDVCSRESFSKIYSLYCLHWIENTRAAFQNMYSLLKPGGEIFLLFIADFKILNMFIDVRRMEPWKKFIKGPNYFTMYATGTVEDRKKRIADELIEAGFEDVQVEVKERTCLFESLDEYLKLARSVDPWRIFIPEHMEKEYDACYADMIANKVASVNPNDGKATINYTLFQVRSKKH
	Rpe_038044-T1	MHEPELYHESNQLTLKDGILHLEEIKSTISWEKGEKILDVGCGPGTFTADILLKFVPEDATVVGCDISKKMVNFANARFKTPRLSFIEMDIESSNIWDSCPKESFSKIHSLFCFHFVENTRAAFKNIYSLLKPGGEIFVVFIADFKILNVFIDIRKMEPWKNFIKVKNYFTMYGTGTVEDRKKRITDEIIEAGFENVQIKVKDCTIMYDSLEDYLKVVRSVDPSRSYIPQHLIKLYEACFVDMVANKVAQVNPNDGKAIINYRLFQIRSKKKVH
	Rpe_038048-T1	MNEPELYNEANISSLKDGILHLEELKSTICWEKGEKILDVGCGPGSFTADILLKFVPEDATVVGCDISRRMIDYANKRFKSPRLSFIEMDVESNNIWDICSRESFTKIHSLYCVHWIENTRAAFQNMYSLLKPGGEIYLVVVADHKFLNLLIDIRKMEPWKNFIKGKNYFTMVTTGTIEERKKKIIDELLQVGFDDVQVKIKPRTTSYESLDMCIKHVKSLDPWQIYIPEHMEKVYNACLVDMTVNKAIYRNPDDGKVTLNSTLFQIRSKKKFITQ
	Rpe_038045-T1	MNEPETYHDSNQMTLKDGILHLEEIKSTISWEKGEKILDVGCGPGTFTADILLKFVPEDATVVGCDISRKMINFARSKFSVPRLSFIELDIESRNIWDVCSRESFSKIYSLYCLHWIENTRTAFQNMHSLLKPGGEIFVIFLADFKILNVFIDVRRMEPWKKFIKGKNYFTMYATGTVEDRKKRITEELIEAGFEDVQVEVKERTCSFESLDEFLKLARSVDPWRIFISEHMEKEYDACYADMIANKVASVNPNDGKATINYTLFQVRSKKH
	Rpe_038046-T1	MNEPGLYHESNQLTLKDGINHLAEIKSTICWEKGEKILDVGCGPGTFTADILLKFVPEDATVVGCDISKKMINFANTTFKAPRLSFIELDIESSNIWDICSRESFSKIYSLYCIHFVEDTRAAFQNIYALLKPGGELFMVSIADFKILNVFIDLRNMEPWKNFIKGPNYFTMYATGTVEDRKKRIIDELIEAGFEDVQVEVKECTFLYESLDVYIKLVRSVDPWHIYIPEHLVKEYDACVKEMVANRVATVNANDGKATINYRLFHVRTKKN
	Rpe_038049-T1	MNEPELYNEANNATLKDGILHLEEIKSTICWEKGEKILDVGCGPGTFTADILLKFVPEDATVVGCDISRKMIDFANTRFKAPRLSFIEMDIESSNIWDICSRESFSKIHSLYCVHWIENTRAAFQNMYSLLKPGGEIFLVFIADLKILNVFINLRNMEPWKNFIKGKNYFTMLATGTIEERKKIIIDELYQVGFEDVQVKVKQRTTSYESLDMFIKIVKSLDPWQIYIPEHMKKVYNACLVDMAVNTAIYRNPDDGKLTLNSTLFQIQSKKKKTLNEFNFR
	Rpe_028113-T1	MESYELYQKVNSAQRRDGINFLKNLESRVKWSESECVLDVGCGPGDFTAGILSTFLPNDAAIVGCDISKTAMDYANTYYAPQYSKMTFRRMDIEGLDIWDEWEKETFTKIYSFYCFHWIHSLKLSSENMHSLLKPGGDIHLIFLAEHPMFIVFSKLLKSKRWKEFLTDHIYYPQYMSGNIEERGARIFEALSNAGFDDVQINTENHNYQFPTFDYYISSMKAIDAYRKHIPDNHKDDYDEYMMKEIKKGVLINPETAQTTLFYQLFTVNAKKK
CYP15A1	Rpe_043535-T1	MLPLLLVTALALLIFVLYIDSRKPNNFPPGPDWAPIIGNYYLFYRIRKKVGFTHLVWEQLSKRYGSLIGLRLGNDKLVIGTGQSVVKELLCREQFDARPDGFFFRYRALGGRYGLVFVDGEFFNEQKRFVMKHLKSFGLNKSEMEDRINVETAELIQAFQKSPQVSIDIEEK
	Rpe_012910-T1	MDFFSALLIVILALILYKCLDNKKYPPGPIPIPFYGNTSLVKKLCKEHNGLQNAFRELCRIYNSDVISLTLGGCPVVVAQAEEDINHVLFTDEFQGRPDNFFIRLRCLGKRSGITMTDGPHWAEQRAFAVKNLHELGLGRKRMNDLIQRQLQELFSILEHSEINSVSLRKLFSKCVLNVLWEIVTGENFKQKEQHINDLISFMEERAKAFDPSGGVISQLPFLRYICPNYIGYTLIQKLNNRFKSMIKPVIEEHKKTYDKNVTRDYIDAFLHEMYSSNSKSSSFTEDQLLMVCLDFFIAGSQTTSSTLDLLLLQMIINPDIQEKVQNELGNILKPGEIPGINDKKKYVFEECI
FOHSDR	Rpe_001923-T1	MDRWRGKVAVVTGASEGIGEAIVRRLASQEYGMKVAALARRKELLQELERDVNDNGGGIVRGYKCDVSSTDDLEKTFRSLQEDFGPVHVLINNAAVLKNINLADVDLDAVEAIVNTNLMGVIKSCQQAISSMKANGIHDGHIINISSMAVYMDTKDWPEYGMYATTKCAVNKFSKSLKDQLVKEGYKTRVTVVCPGLVKTSMVNDIISKYSEVPHLLPEDITDSIIYVLSAPARVNVSEILINPS
	Rpe_001921-T1	MDLWRGKVAVVTGASEGIGEAIVRRLASHGMKVAALARREELLKVIEKETNKNVKEPGRVWAKTCDVSDLGQVKEAFDWINSNIGPVDVLVNNAAVFLYTPLHEMDLELLKKQVDVNFCGVLYCTQKSLESMRKNNINNGHIININSIMGLRDLCIKGTAMYTASKHALTSFTGSLKRELAEEKMKTRVTNVCPGLVNTTMSSWYTSVHPEVPALVSSDIVDAVVFALSAPPQVNISEVVVEPV

## Sheet: Supplementary Table 5
Supplementary Table 5. Juvenile hormone pathway gene expression at different developmental stages
Name	ID	Egg	Rp_J_1st	Rp_J_2nd	Rp_J_3rd	Rp_J_4th	Rp_J_5th	Adult
HMGS	Rpe_025409	31.9678	56.8911	46.5658	11.4349	11.0406	6.31132	17.0487
	Rpe_025408	5.37179	4.97048	12.8152	4.85484	2.4189	4.223	7.15433
MvK	Rpe_003433	20.14	28.4	30.1162	24.4318	21.9084	22.5519	16.6579
ACAT	Rpe_023147	17.1397	40.7844	41.7627	10.5586	10.4601	8.30148	7.8787
HMGR	Rpe_001742	22.7484	18.3598	17.1948	14.6117	14.9751	16.8079	44.1255
ALDH	Rpe_029465	16.1674	63.1596	74.8711	116.478	137.215	110.06	71.1724
JHAMT	Rpe_019111	18.1661	10.972	62.7814	161.079	119.261	62.3097	423.707
	Rpe_038047	0	1.23189	1.75618	1.68933	2.27098	3.48494	7.68891
	Rpe_038043	0	0.663249	1.05782	1.56434	0.897521	1.76914	2.69698
	Rpe_038044	0	0	0	0	0.107867	0.672402	6.42014
	Rpe_038048	0	0.0631666	0.318293	0.249288	0.168787	0.910476	17.0705
	Rpe_038045	0	0.568238	0.0637694	1.34736	2.80058	0.748937	1.08565
	Rpe_038046	0	9.59981	0.346585	4.87814	1.9859	4.22063	0.61466
	Rpe_038049	0	0	0.104019	0	0	0	3.42009
	Rpe_028113	0.734597	1.23638	0.618138	4.03899	3.30209	4.68061	0.644973
FOHSDR	Rpe_001923	9.16674	18.6618	21.8011	25.3489	32.8353	35.2195	26.7967
	Rpe_001921	6.11104	35.9408	32.0566	23.932	9.49111	14.2959	70.5767

## Sheet: Supplementary Table 6
Supplementary Table 6. Juvenile hormone pathway gene expression upon bean seed feeding treatment
Name	ID	Head_Control	Head_C08_feeding_1week	RpSG_Control	RpSG_W05_1week	RpSG_C08_1week	RpSG_CommonBean_1week
HMGS	Rpe_025409	24.0495	21.7249	6.12774	1.80986	7.72374	5.90331
	Rpe_025408	2.82738	4.38247	0.532757	1.661	1.98245	2.97778
MvK	Rpe_003433	24.6378	23.8839	19.1319	19.5494	10.4423	11.6083
ACAT	Rpe_023147	7.2706	8.88493	3.7179	0.868362	4.24023	4.05454
HMGR	Rpe_001742	31.8182	27.574	32.7984	26.3873	28.8366	30.4046
ALDH	Rpe_029465	39.6001	67.9763	12.4211	8.09496	14.3078	31.7191
JHAMT	Rpe_019111	245.59	616.567	1.32628	5.38345	6.28051	12.976
	Rpe_038047	7.66797	16.8141	0	0.249687	0.801767	1.40041
	Rpe_038043	2.99757	11.9578	0	0	0	0
	Rpe_038044	5.17328	27.0853	0	0	0	0
	Rpe_038048	10.7858	32.3879	0	0	0.33407	0
	Rpe_038045	0.273652	3.57709	0	0	0	0
	Rpe_038046	1.51515	5.1532	0	0	0	0
	Rpe_038049	3.86986	13.6369	0	0	0	0
	Rpe_028113	0.971346	1.70612	0	0	0	0.124481
FOHSDR	Rpe_001923	14.2437	24.7642	74.0196	7.86615	4.31722	2.47329
	Rpe_001921	128.822	204.363	0	0	0.133628	0.606095

## Sheet: Supplementary Table 7
Supplementary Table 7. Neuropeptide gene annotation
Neuroepeptide Name	Gene ID / Genome location	Sequence
Bursicon	Rpe_017486	MSRVARAATIYNLLGQHRRSQSLASSPSNMIAFPAIILLQFLILGVCRGGDDGKRPSDECQVTPVIHVLQYPGCVPKPIPSFACTGRCSSYIQVSGSKIWQMERSCMCCQESGEREASVTLFCPKAKPGEKKFRKVN
Bursicon	Rpe_017490	MEFFTVAVFLLSFTFVKPESDEACETLPSEIHITKEEFDELGRLQRTCSGDIAVNKCEGACNSQVQPSVITPTGFLKECYCCRESFLRERAVRLEHCYDPDGVRLVHEKGSMEVRLREPADCKCYKCSDYTR
Crustacean hyperglycemic hormone 1 (CHH)	Rpe_045169	MPLTTGLSYMHQERRALAGLVVASTLLSCLVAVPTSRSIMGHPLNKRSFFDLQCKGVYDKSIFARLDRICEDCYNLFREPQLHSLCRKNCFTTDYFKGCLDVLLLQDEMENIQTWIKQLHGAEPEV
Glycoprotein hormone A (GPA2)	Rpe_028436	MKMASKMMCCILLVCSFPVIFAKQDAWGKPGCHRVGHTRKVRIPDCVEFEVTTNACRGFCESWAVPSPKETLLSNPRQAITSVGQCCNIMDTEDVEVRVLCLDGMKDLVFKSAKSCSCYHCKKD
Glycoprotein hormone B (GBP5)	Rpe_028448	MGAKIDPVWRYVEAKMGPDWRCVDAKMDPDRRWVDAKMDPDWICLTLLGMAVAFAAAGAVMDPSSTLECHKRLYSYKVTQSDSEGRICWDTVTVMSCWGRCDSNELSVQVTDPRNTKGIVKRSERTGTR
Glycoprotein hormone B (GBP5)	Rpe_028451	MNNCLLQISDWRFPYKRSYHPVCLHGVREPRTAILKHCEEGAEPGTEVHEYLHAISCKCHVCNSSEASCQGLRGPLLKDGMDLMMTSREVSAWGELQDLDSRA
Insulin	Rpe_045848	MNFWNFGIVLFIFFGLTRGRQFCGSDLADVMQLVCNGRGYNVAFTSDFNPSEKRFKRGIVDECCRRGCSWSTLETYCSPNPPNVQIRHSQPPRSHTLVNKVKRNDINEDVPFNKPEKRPSLSFPIDWRDVKMEIGKRGNQIGGIASTSLPIRLRHRKSKITKENGNSQVGTVPPYFLGRTLVLPPSLRKV
Insulin	Rpe_046069	MIRELLLLSLGLAAFAEWEIISDDSNKRSAQIYCGDVLAKTLHFICGGSYNSPFKKSYEYPILPDYDSNDFMNEEQRKYRFPFSPKSKALSVLEYRRMRRGVHDECCRKSCSINELRSYCAKGV
AKH-Corazonin-related Peptide (ACP)	Rpe_007432	MGRFVGSISTLNPDPPQNHLPKGNDVFFPHSHQVVNLYKVEMTTALSSDSTMDGFCRRKGVIVFAYQHLIIGEASSITFILPISQGVLGRKNSIMTAFVYDLNNLRALFLNDRRKTFICYALLFITVILNEISESTSQVTFSRDWNAGKRAAQPADCSISIKSAASICQMLLTELKAIASCELRTMFPRTVEDPDNPVFFSHQHNG
Allatostatin A/buccalin	Rpe_046311	MLLADMMWLPILASILLIQLCVAEPGKEQPKRLYDFGLGKRAAYTYVSEYKRLPIYNFGLGKRFDEGLYAGKRDAMDGEDYDEDSMKDDYKRMKQYSFGLGKRLPMKTYSFGLGKRVPYDDDDYLSQSTFDEETKRSNNGHRFSFGLGKRENGKQDIPGRRSMQYNFGLGKRSQMKDDTNPNFSL
Allatostatin B/prothoracicostatic peptide	Rpe_047070	MPKIKMNLTYLFVIVSLAALTYGEESQADNALSPMQQLEEAVLLDNIENDEKRAWKDLTKSWGKRAWADLQSAGWGKRDDKRAWSNLHSSGWGKRAWSDLQSSGWGKRAWGDLQSSGWGKRAWGDLQSAGWGKRAWGDLQSAGWGKRAWSDLPSSGWGKRAWGDLQSSGWGKRAWGDLQSAGWGKRAWGDLQSAGWGKRAWSDLQSAGWGKRGWNDLQSSGWGKRSEQDYVSVDDECLWRPTIMN
Allatostatin C	Rpe_005108	MRWGVFQKLVDDDGSIETALMNYLFAKQVVNRLRSQVDVSDLQRKRSYWKQCAFNAVSCFGQKREGGGRGRSLYSGRNDHGKWTFFTHLFSF
Allatotropin	Rpe_037991	MRWLFGLAVLLCACLLVLARPPQTRARATRGFKNVALSTARGFGKRADEPAIPRLRTDWLANEISENPELAKLFVRRFLDTDSDGYLSAGELLVRPAPH
Allatotropin	Rpe_037992	MRWLFGLAVLLCACLLVLARPPQTRARATRGFKNVALSTARGFGKRADEPAIPRLRTDWLANEISENPELAKLFVRRFLDTDSDGYLSAGELLVRPAPH
CCHamde	Rpe_025985	MCSSIVGGCSSFGHSCFGGHGKRSEDYLAQARRLQRVSPPTDIIRQWLEAYHSSSSLLE
CCRFamide	Rpe_023459	MRWLLGGLLVFLACLVFITSQVASVSERLIEEKKCQTLCKLMQLEHQCSHCNTRMPVRFGKRSREIELNLHTFLNEHQISGGDYFMQMLMKRFLPSDSNMFNLNLKY
CNMamide	Rpe_005118	MALVCKVSTSPINEGTLEDIPLLNALQNRELSASNANDMKELRELTNRLYGEALRNRLEYPDDPENQAVLPFPAKIMEMLQQQHDLQAKADKRASYMSLCHFKICNMGRKRTPWSMWPRT
Corazonin	Rpe_005165	MTWLRQLLVLCLASILFGSCLAQTFQYSRGWTNGKRAFPLTQTGCQLQRLRAILEGKAPDN
CRF like diuretic hormone	Rpe_025092	MKQGEQNREFLKNIGKRHTLTSNRPKGHSRSELPIHVCMKPPSRQPPSLLQHRHVHFWMNIYDISSCNWMHCHLQHRVTILRIGELSLLEGKKTRNTYPCPSYLLGCCWSIV
CRF like diuretic hormone	Rpe_025093	MWVKILLAWLLAAIAVVAATREWAQPTSHQMYPTLVQVEDDDWRTKRTGHSLSVANPIEVLRNRLLLEIARRRMKQGEQNREFLKNIGKRHTLTSNRLLEPIDQDRGESMDYLLSNSGEWEES
Crustacean cardioactive peptide (CCAP)	Rpe_041696	MEALNPHEGLNMVKCENMQLYVTILLATVYFVMGDDVLLQKRMFYPGEAVEQYDPKVKKPFCNAFTGCGKKRSAGDSMATLVDLNSEPAVEELSRQILSEAKLWEAIQEARMELNNRKQEEQQVPLHPMPLPLHKRSQYYYT
Diuretic hormone Class 2	Rpe_023355	AHHSEGRCALSLGSQSPALPWINSDRFKKPIMSIRTFIDNTPLQGKDTKRGSKRSTSPTLALPGPDFGLGRGYSASQLAMHRVAMEAANSPNGPGRKRRSA
Diuretic hormone 45	Rpe_025093	MWVKILLAWLLAAIAVVAATREWAQPTSHQMYPTLVQVEDDDWRTKRTGHSLSVANPIEVLRNRLLLEIARRRMKQGEQNREFLKNIGKRHTLTSNRLLEPIDQDRGESMDYLLSNSGEWEES
Elevenin	Rpe_039113	MVNIRSLSATACNANGRPRVISSFPAIICGMVMLMWLTGRRGLSAFGLCLLFLFILVALAASQRGKYVNCKKMVFAPICRGVAAKRGGNLRFQGQPQISSPFSLRAANQYLPTEKQTPYWFYQQRLAERTYP
Elevenin	Rpe_039116	MWLTGRRGLSAFGLCLLFLFILVALAASQRGKYVNCKKMVFAPICRGVAAKRGGNLRFQGQPQISSPFSLRAANQYLPTEKQTPYWFYQQRLAERTYP
FMRFamide	Rpe_047059	MQHFINGRRTGLKAEMIGMLIGAWLLMHQCCAIGEKDTKSRNSYLIEQLSRRSNLEKNFMRFGRSSGLEEVAEPELFPAEIKRVRDSSNYFRLGRARGIKDNFIRFGKRDNQTMKKLMDISMKFNDGESSSENYVPLNPERDMQVVEEMERPTRAKTDFIRFGRNYNEPKDQSDDGEELPDEEREKKARTYENLKLRFGRDADTGRDRRGKTDFMRFGRALAVKEKPVDPEPESARDRLMRFCSDAGNDDGTKPISRHQPYSAGEKAEICRRIMMSVMKVSGSSRPILRTERGRALDSHFIRFGRSLPSPFQPGFIIGPELTLLPPLYFKQPNPNTVNNMLRLG
Leucokinin	Rpe_006862	MGLLWLLSVAIICFTSHMTSAWPEGNKETAKLAEALTTNNTSQIQTTVNNTLPALNATQSSNNNSTVDNAREKRGTLLKESALEKREIPKFRLASWISKTQDEPVEEKRAKFSSWGGKRAEDDEAKGAKRAKFSSWGGKRDYSDSLLDKNAHAHTWTDTSEVDDINENKRAKFNSWAGKRTGEDDKRAKFSSWAGKRGKFNSWAGKRSDLDMGTEVQHDSIDNWSNRPESVDLNGYYLNEDKRAKFSSWAGKRNPDYLGSSWSSVSPDTRIKYYSSGMGEAGNENIMKLWQDLMSRKRARFSSWAGKRSEEIAPDSDSVVTYLDSDMQDKRAKFSSWAGKRDDAEKRKFSSWGGKRGVNESYGDIVEENHDGYPSIIVKRSVFTWNSPSVAYKRKPIFS…
Myosuppressin	Rpe_023374	MNFSLVCCVCVAALVASQCEAAPGPDCSPAIIQELPVRMRNMCAALYQFSSALQQYIEENPSYQPREMVAREAVARDASPIYENGVKRQDLDHVFLRFGRRR
Natalisin	Rpe_006872	MLNPTRGSYIVDLTRLYIRSYAGCSCSLSYKACIHIGSNKACMHIGSNKACTYMLNPMRGSYIVDFTRLAYILRSTSEERRSEVERSVLSLPAQAELWPSRGRRGGGAEGSPEEQPAPPFWAHRGREEDPQPPCQGSMSASLFPQQSKYLLLHRRDNENTEPLWASRGRKRSEQ
Neuropeptide F (NPF)	Rpe_025449	TASTRCSSTIEMKNWLLCCCVVVLVIACQGEPAPADAMVRPARPKSFASPDDLRTYLDQLGQYYAVAGRPRFGKRTSSHAQSRYHLPLEGINYRHNILDPSEIYDFLYQPIAE
Neuropeptide-like precursor 1 (NPLP1)	Rpe_005347	MGIRVELEGEKGLNGMGSDTGIVTRGLANLLCLDKLQDLRSLETPSNPVRDDWEDKLGHLMELSPFSVNGEFDKRSVSALARTGQLPGKRYVAALAKNGEFPRASWNKKFTSFEDIVDQTDEDQYTKRYLGALARTGDLRVARERDEKRDDVDSLIRDIANADEMKRIRLDALRDELIKEQDGADDDQSDEKRSMASIARGGGIPGKRSVEALARIGLLKPITTPHDFNEDAEFEKQISSEEFEEDKKDGSSSLANNRYYNKWRTVDEELEELMNEVYGIGEKRNVASLAKSYNLPSNGKRSEEDVDEKRNLPSLMRDRNGPLGKRDGYTNNAIPFVGNDKRNIGALAKNKDFPYAYRFGKREVSEEDKDEMSKRYVATLLRDGRLPVGPDANTSNQDE…
Orcokinin transcript A1	Rpe_035768	MEFSTSLSKELNRRGRSGGNLLRDLENGLIRSRYYVHPRSENRLDTLTGGTFGTSKRFDQLTGKGFGSEKRNGMDEIDRSGFNTFIKKKNFDEIDRSGFDGFVKRNFDEIDRVGFNGFVKRGSANN
Pigment dispersing factor (PDF)	Rpe_013304	MMKGAVALALFSLLCINLLTDVSSVPAYSLNDRVIDKILLQSLSNKETPLWLSELLRSEDHSHKRNSEIINSLLGIPKVINDAGR
Pigment dispersing factor (PDF)	Rpe_013305	MMKGAVALALFSLLCINLLTDVSSVPAYSLNDRVIDKILLQSLSNKETPLWLSELLRSEDHSHKRNSEIINSLLGIPKVINDAGR
Proctolin	Rpe_001246	MASVGKGGGGREGDENSYRNKIEGGQGVELGVGIGVGVGVVYPPSAIYRPAPPSTTPLALRPFCSHHLHTERKEMCRGILVGLLVVFLVLGAISEARYLPTRSQDDKILKLRQLLKDFRLEQIQLLECSSPAEVLYLQRLVVERYSVPT
Proctolin	Rpe_001250	MASVGKGGGGREGDENSYRNKIEGGQGVELGVGIGVGVGVVYPPSAIYRPAPPSTTPLALRPFCSHHLHTERKEMCRGILVGLLVVFLVLGAISEARYLPTRSQDDKILKLRQLLKDSDPMPVGVAMRHFDADSIIHIAFSTNRNPFGHPFLRTHLFLEARRRLLMSIYMHPKLLENEVDPLEHPMSAYDGRLYKREVSPYDRPLQYLQ
Partner of Bursicon (pbus)	Rpe_017490	MEFFTVAVFLLSFTFVKPESDEACETLPSEIHITKEEFDELGRLQRTCSGDIAVNKCEGACNSQVQPSVITPTGFLKECYCCRESFLRERAVRLEHCYDPDGVRLVHEKGSMEVRLREPADCKCYKCSDYTR
short Neuropeptide F (sNPF)	Rpe_028054	IRELYEVLMGREPQPWDSHRLVRKSQSNRSPQLRLRFGRRSDPSFLQMGDHGAEHSLFDSLDN
SIFamide	Rpe_026415	MLMRPSYPPPLAAGSDRYQDTMDKEIKLFCRENIELAIPGKDLEKCPKKSFLELSVVLTISDYETAGKALSTMCEVVSEACGAWFPVQDNNAN
Sulfakinin	Rpe_009830	MAKVVVGILITMSVCLLLVEGRNYRGRDLEEDADQELAKRQFNEYGHMRFGKRGGVTEDKFEDYGYMRFGRGQP
Tachykinin	Rpe_010009	MRGKKSLFNEDDVSSLEEYKRAPVMGFQGMRGKKAPSTMGFMGMRGKKEDMQDLWDEDKRAPSSGFFGMRGKKAPASGFFGMRGKKGPSSGFFGTRGKKGPSGFVGMRGKKDDFEDIDSLLQYLRDSEARQDIEDFMDSRAKRYAPDDNLPDSLNEQDFL
Inotocin	Rpe_043122	MEGCLITNCPKGGKRSSLARFYSHHRPIEMKEAMVECRRCGPNQEGRCISSSICCGPRLGCLLGTPLVQEQCSEQIPVSLTSLPSAKPCASGLCLSQAVCCSSDGCNIDYSCELEPSLDVCYLGTQSSY
Neuroparsin	Rpe_004509	MVPTVLLVVASFLLSVEAGRFSHHLCVPCRGEHCNVEPAGCKYGVVTVCGKKVCGKGPGERCGGYQDIRGKCGTGLVCDDCGFCKGCVIIRGESYCSDSVNCVVY
Neuroparsin	Rpe_004510	MVLTVLLVVASFLLSVEAGIFSHHLCVPCRGEHCNVEPADCKYGVVTVCGKKVCGKGPGERCGGYQDIRGKCGTGLVCDDCGFCMGCFVSSVIGEEMECFRSDASRCFI
Neuroparsin	Rpe_004511	MVPTVLLVVASFLLSVEAGIFSHHLCVPCRGEHCNVEPADCKYGVVTVCGKKVCGKGPGERCGGYQDIRGKCGTGLVCDDCGFCMGCFVSSVIGEEMECFRSDASRCFI
Neuroparsin	Rpe_004508	MPIQYICSLALILSVSIVQAAEDFLCYPCRGEECNAMPEGCLYGEARDPCGRLVCASGPGERCGGRDNQFGKCGDGMTCKCGKCRGCSIARFMTGIIECDYTSPICT
Eclosion hormone	scaf_6:34574654-34574872:+	SKVIVLAMLCILAELSQANQIGVCIRNCAQCKKMFGQYFEGQLCADTCLKFKGKLIPDCEDVTSIGPFLNRVD
Allatostatin CC	scaf_966:990-1067:-	MDLQRRGQQKGGRIYWRCYFNAVTCF
Ecdysis triggering hormone (ETH)	scaf_2:45192986-45193291:-	YNTNNLFIFIINVGLFMSIGYTLFCVIGSATGEPLEDLSDDYIPIMVRRNDFFLKAAKSVPRIGRRNDLYLSKISKTEPRIVRRNDFFLKAAKSVPRIGRRD
Pyrokinin	scaf_7:45299022-45299165:-	MGRPRVVRIRSKPTMISYTALSLSLLLAASVYGTLDEGRKRLEEEEELSRSEDTLLEVLKDTPWLIIPLPAKNGRRDMYGFSPRLGREEESVVAESSRSPPFAPRLGRAMMHFSPRLGRMA
RYamide	scaf_2:141258452-141258607:+	KLLCVTGREQRSGIFWTGSRYNRRGLDLSGTKTIRKGPENFFMGSRYGKRSG

## Sheet: Supplementary Table 8
Supplementary Table 8. Neuropeptide expression at different developmental stages
Neuroepeptide Name	Gene ID / Genome location	Egg	Rp_J_1st	Rp_J_2nd	Rp_J_3rd	Rp_J_4th	Rp_J_5th	Adult
Bursicon	Rpe_017486	0.5574	3.01264	2.83413	2.84806	2.47249	1.28067	0
Bursicon	Rpe_017490	1.18841	5.08349	5.00424	4.90129	4.20388	3.54366	0.404023
Crustacean hyperglycemic hormone 1 (CHH)	Rpe_045169	4.05082	8.2997	9.47662	8.04598	10.4064	9.52183	7.67429
Glycoprotein hormone A (GPA2)	Rpe_028436	0.300794	5.21428	2.51068	2.96899	1.4118	1.21806	0.646085
Glycoprotein hormone B (GBP5)	Rpe_028448	0	0	0	0	0	0	0
Glycoprotein hormone B (GBP5)	Rpe_028451	0.0410173	0.229943	0.114785	0.0673812	0.0326464	0.0479198	0.14308
Insulin	Rpe_045848	14.3088	18.2544	16.024	15.9418	15.0974	14.6431	89.9281
Insulin	Rpe_046069	0.355483	1.31109	1.3868	0.915146	0.810797	0.618302	0.560889
AKH-Corazonin-related Peptide (ACP)	Rpe_007432	0.191414	1.04531	0.673647	0.660581	0.349988	0.363251	0.158107
Allatostatin A/buccalin	Rpe_046311	4.37345	13.7355	13.4643	11.0674	9.87343	8.20411	8.37459
Allatostatin B/prothoracicostatic peptide	Rpe_047070	3.66565	9.62611	7.8309	6.9708	4.9966	3.37208	2.75799
Allatostatin C	Rpe_005108	2.18541	9.34261	8.01052	5.80174	4.90302	2.79937	3.18809
Allatotropin	Rpe_037991	0.683078	4.11048	3.95633	2.49277	2.03474	1.60527	1.98595
Allatotropin	Rpe_037992	0.0546898	0.302941	0.284936	0.180836	0.173635	0	0.137985
CCHamde	Rpe_025985	0.811381	3.7908	3.36146	3.38331	2.93202	1.99634	3.12033
CCRFamide	Rpe_023459	0.149852	0.0741123	0.0495143	0.140083	0	0.0541004	0.105448
CNMamide	Rpe_005118	0.64206	4.00674	3.65622	2.82161	3.0658	1.53881	3.06702
Corazonin	Rpe_005165	0.153022	0.695508	0.515124	0.388019	0.14241	0.30606	0.158107
CRF like diuretic hormone	Rpe_025092	0.0136724	0.0687665	0.0773954	0.0430888	0.165236	0.215639	0.752644
CRF like diuretic hormone	Rpe_025093	1.90409	7.48536	7.76148	5.25485	3.70781	4.52216	6.95692
Crustacean cardioactive peptide (CCAP)	Rpe_041696	4.45494	38.2914	14.4735	14.5978	8.27195	7.47456	2.94178
Diuretic hormone Class 2	Rpe_023355	0.016298	0.0105278	0	0.0564246	0.0295698	0	0
Diuretic hormone 45	Rpe_025093	1.90409	7.48536	7.76148	5.25485	3.70781	4.52216	6.95692
Elevenin	Rpe_039113	0.450646	3.37463	2.13778	2.16677	1.46275	1.04416	0.415326
Elevenin	Rpe_039116	0.563196	1.00513	0.856891	0.55594	0.122894	0.207131	0.239709
FMRFamide	Rpe_047059	1.30096	4.2913	4.16424	3.36138	2.80545	2.2367	6.39865
Leucokinin	Rpe_006862	3.87916	8.46732	6.47009	4.69377	3.68485	8.06204	16.7376
Myosuppressin	Rpe_023374	3.36332	13.7795	14.0779	13.7062	11.179	5.95967	3.02266
Natalisin	Rpe_006872	0.280781	0.563951	0.360597	0.421459	0.371159	0.0718797	0.185808
Neuropeptide F (NPF)	Rpe_025449	1.24727	6.53755	4.20484	3.62499	3.14977	2.44539	1.04638
Neuropeptide-like precursor 1 (NPLP1)	Rpe_005347	47.2855	49.8119	41.0755	39.5529	24.2582	20.5541	44.3457
Orcokinin transcript A1	Rpe_035768	6.53613	21.376	16.9065	12.178	8.69568	5.91793	4.8586
Pigment dispersing factor (PDF)	Rpe_013304	0.0651921	0.581722	0.340226	0.156588	0.304095	0.389539	0.0339079
Pigment dispersing factor (PDF)	Rpe_013305	1.94719	6.19892	3.9032	2.981	1.60847	1.35949	0.69502
Proctolin	Rpe_001250	4.92922	15.3132	15.0869	13.9795	10.9084	10.5978	8.41242
Partner of Bursicon (pbus)	Rpe_017490	1.18841	5.08349	5.00424	4.90129	4.20388	3.54366	0.404023
short Neuropeptide F (sNPF)	Rpe_028054	1.51601	7.47394	5.50118	5.07397	3.20572	1.4105	0.905916
SIFamide	Rpe_026415	0	0	0	0	0	0	0
Sulfakinin	Rpe_009830	0.731427	2.24618	1.22479	1.34093	0.473115	0.545659	0.560889
Tachykinin	Rpe_010009	6.45429	39.0397	36.9306	31.1202	27.2656	21.7033	17.5541
Inotocin	Rpe_043122	0.0683622	0.243392	0.355718	0.0808575	0.173402	0	0.112897
Neuroparsin	Rpe_004509	0	0	0	0	0	0.0811505	0.218345
Neuroparsin	Rpe_004510	0	0	0.0396307	0	0.20782	0.312241	0.112897
Neuroparsin	Rpe_004511	0	0	0.336945	0.213337	0.382402	0.456	1.12923
Neuroparsin	Rpe_004508	12.3574	3.08255	2.83268	3.77214	3.09179	2.94546	2.17287

## Sheet: Supplementary Table 9
Supplementary Table 9. Neuropeptide expression upon bean seed feeding treatments
Neuroepeptide Name	Gene ID / Genome location	Head_Control	Head_C08_feeding_1week	RpSG_Control	RpSG_W05_1week	RpSG_C08_1week	RpSG_CommonBean_1week
Bursicon	Rpe_017486	0	0	0	0	0	0
Bursicon	Rpe_017490	0.535845	0.70329	0.249868	0	0	0
Crustacean hyperglycemic hormone 1 (CHH)	Rpe_045169	29.4721	16.7614	0.312335	1.09428	0.827984	1.72592
Glycoprotein hormone A (GPA2)	Rpe_028436	5.6367	4.84367	0	0	0.0639379	0
Glycoprotein hormone B (GBP5)	Rpe_028448	0	0	0	0	0	0
Glycoprotein hormone B (GBP5)	Rpe_028451	0.540216	0.304292	0	0	0	0
Insulin	Rpe_045848	101.819	95.5035	469.588	55.4153	32.2835	134.297
Insulin	Rpe_046069	5.13237	5.98216	1.08764	3.39063	6.28446	0.952727
AKH-Corazonin-related Peptide (ACP)	Rpe_007432	2.35972	2.34406	0.249868	0.582604	0	0
Allatostatin A/buccalin	Rpe_046311	54.8168	49.4477	0	0	0	0
Allatostatin B/prothoracicostatic peptide	Rpe_047070	30.7146	24.9412	0.0881689	0	0.0724191	0
Allatostatin C	Rpe_005108	43.757	41.8061	0.0440844	0	0	0
Allatotropin	Rpe_037991	7.79518	6.9863	0	0	0	0
Allatotropin	Rpe_037992	0.455566	0.410356	0	0	0	0
CCHamde	Rpe_025985	6.89193	6.68449	0	1.49721	0.734807	0.202032
CCRFamide	Rpe_023459	0.0680207	0.304914	0.249868	0.588275	0	0
CNMamide	Rpe_005118	20.9293	16.862	0.124934	0	0	0.326014
Corazonin	Rpe_005165	1.8034	1.98588	0	0	0	0
CRF like diuretic hormone	Rpe_025092	0.305083	0.256965	0	0	0	0
CRF like diuretic hormone	Rpe_025093	30.6264	30.0894	0	0	0	0.0622403
Crustacean cardioactive peptide (CCAP)	Rpe_041696	11.8471	14.9661	0	0	0	0
Diuretic hormone Class 2	Rpe_023355	0.362421	0.336409	0	0	0	0
Diuretic hormone 45	Rpe_025093	30.6264	30.0894	0	0	0	0.0622403
Elevenin	Rpe_039113	5.93972	6.02131	0	0	0.0724191	0
Elevenin	Rpe_039116	2.77319	2.84255	0	0	0	0
FMRFamide	Rpe_047059	85.6706	77.1386	0.374802	0.166458	0.857375	0.174817
Leucokinin	Rpe_006862	32.8291	28.5713	0	0.306481	0	0
Myosuppressin	Rpe_023374	32.023	33.718	0.308591	0.832291	0	0
Natalisin	Rpe_006872	0.975658	0.855804	0	0	0	0
Neuropeptide F (NPF)	Rpe_025449	8.74352	8.25865	0	0	0	0
Neuropeptide-like precursor 1 (NPLP1)	Rpe_005347	477.227	446.477	0	0	0.144838	0
Orcokinin transcript A1	Rpe_035768	40.6622	44.7026	0	0	0	0
Pigment dispersing factor (PDF)	Rpe_013304	0.725243	0	0	0	0	0
Pigment dispersing factor (PDF)	Rpe_013305	12.3427	13.0708	0	0	0	0
Proctolin	Rpe_001250	27.8548	26.6686	0.0881689	0.166458	0	0.0622403
Partner of Bursicon (pbus)	Rpe_017490	0.535845	0.70329	0.249868	0	0	0
short Neuropeptide F (sNPF)	Rpe_028054	15.1026	14.3611	0	0	0	0
SIFamide	Rpe_026415	0	0	0	0	0	0
Sulfakinin	Rpe_009830	6.27335	6.43484	0.176338	0	0	0
Tachykinin	Rpe_010009	242.441	209.78	6.52584	129.122	191.261	304.361
Inotocin	Rpe_043122	0.581804	0.578986	0	0	0	0
Neuroparsin	Rpe_004509	2.81489	2.26109	0	0	0	0
Neuroparsin	Rpe_004510	3.67817	4.41334	0	0	0	0
Neuroparsin	Rpe_004511	7.63873	7.91166	0	1.25008	0	0
Neuroparsin	Rpe_004508	15.7463	15.0852	0	0	0.734953	0

[truncated: 8 more sheets: Supplementary Table 10, Supplementary Table 11, Supplementary Table 12, Supplementary Table 13, Supplementary Table 14, Supplementary Table 15, Supplementary Table 16, Supplementary Table 17]
